# Supplementary material for: Characterisation of the legume SERK-NIK gene superfamily including splice variants: Implications for development and defence
Source: BMC Plant Biol. 2011 Mar 9;11:44. doi: 10.1186/1471-2229-11-44 (PMC3061892; doi:10.1186/1471-2229-11-44)
Supplement: Additional file 1 — Sequence identity of mRNA sequences (top) and identity and similarity of amino acid sequences (bottom) of the M. truncatula SERK and SERKL with each other and with Arabidopsis SERKs and NIKs. Tables are colour coded with darker colour indicating higher similarity. [file 1471-2229-11-44-S1.XLS]

## Sheet: Sheet1
	Percentage identity of mRNA sequences from start to stop codons
	MtSERK1	MtSERK2	MtSERK3	MtSERK4	MtSERK5	MtSERK6	MtSERKL1	MtSERKL2	MtSERKL3	AtSERK1	AtSERK2	AtSERK3	AtSERK4	AtSERK5	AtNIK1	AtNIK2	AtNIK3
MtSERK1		69	63	68	69	64	50	54	55	74	75	68	67	64	53	53	53
MtSERK2	69		81	86	88	82	49	54	55	66	67	72	70	67	52	52	52
MtSERK3	63	81		77	78	75	45	50	50	60	61	65	62	61	48	48	48
MtSERK4	68	86	77		88	82	49	55	54	65	66	70	67	65	52	51	52
MtSERK5	69	88	78	88		86	49	54	54	64	66	70	68	66	52	52	52
MtSERK6	64	82	75	82	86		49	51	51	61	63	67	64	62	50	50	49
MtSERKL1	50	49	45	49	49	49		55	46	49	50	49	50	48	59	59	55
MtSERKL2	54	54	50	55	54	51	55		50	53	53	52	52	50	59	61	71
MtSERKL3	55	55	50	54	54	51	46	50		54	54	55	54	53	48	47	48
	Percentage identity and similarity between amino acid sequences
		MtSERK1	MtSERK2	MtSERK3	MtSERK4	MtSERK5	MtSERK6	MtSERKL1	MtSERKL2	MtSERKL3	AtSERK1	AtSERK2	AtSERK3	AtSERK4	AtSERK5	AtNIK1	AtNIK2	AtNIK3
MtSERK1	Identity		76	63	69	69	65	46	51	50	88	89	77	72	66	49	48	48
	Similarity		83	73	79	78	74	62	66	65	93	93	82	79	75	65	63	65
MtSERK2	Identity	76		73	83	83	78	45	51	49	76	75	80	75	69	48	48	47
	Similarity	83		79	89	90	85	60	66	65	83	84	86	84	80	64	64	64
MtSERK3	Identity	63	73		69	68	65	40	44	44	63	63	66	62	59	41	42	41
	Similarity	73	79		78	77	75	55	60	58	72	73	74	72	70	58	57	59
MtSERK4	Identity	69	83	69		83	76	44	49	49	70	69	74	68	64	48	47	46
	Similarity	79	89	78		89	84	60	65	63	80	79	82	79	75	64	63	64
MtSERK5	Identity	69	83	68	83		81	44	47	47	70	69	73	69	64	47	47	44
	Similarity	78	90	77	89		87	58	63	63	79	79	82	80	75	63	63	62
MtSERK6	Identity	65	78	65	75	81		42	45	44	65	65	69	64	61	44	45	43
	Similarity	74	85	75	84	87		58	62	60	75	75	78	75	72	60	60	60
MtSERKL1	Identity	46	45	40	44	44	42		56	41	46	46	45	43	42	61	58	53
	Similarity	62	60	55	60	58	58		70	57	72	61	60	58	57	74	74	70
MtSERKL2	Identity	51	51	44	49	47	45	56		45	52	50	50	48	47	60	60	73
	Similarity	66	66	60	65	63	62	70		61	66	66	66	64	63	75	75	86
MtSERKL3	Identity	50	49	44	49	47	44	41	45		51	50	50	48	48	43	42	44
	Similarity	65	65	58	63	63	60	57	61		65	66	65	62	63	60	59	59
